# Supplementary material for: Research, Reading, and Publication Habits of Nurses and Nursing Students Applied to Impact Journals: International Multicentre Study
Source: Int J Environ Res Public Health. 2023 Mar 7;20(6):4697. doi: 10.3390/ijerph20064697 (PMC10049027; doi:10.3390/ijerph20064697)
Supplement: Supplementary file 1 [file ijerph-20-04697-s001.zip]

Archive with 5 entries (5 files):
- Table S1. 1Q_LcEE-CAPC questionnaire.pdf
- Table S2. 1Q_LcEE-CAPC Questionnaire factor analysis.pdf
- Table S3. 1Q_LcEE-CAPC Questionnaire. Hypothesis, demographic and responses.pdf
- Table S4. 1Q_LcEE-CAPC Questionnaire. Reading, referencing, publishing.pdf
- Table S5. Analysis for the creation of impact indexes.pdf
